# Supplementary material for: Assessment of Tennessee’s county-level vulnerability to hepatitis C virus and HIV outbreaks using socioeconomic, healthcare, and substance use indicators
Source: PLoS One. 2022 Aug 4;17(8):e0270891. doi: 10.1371/journal.pone.0270891 (PMC9352017; doi:10.1371/journal.pone.0270891)
Supplement: S2 Table — Variables listed are the average of 2016 and 2017 data. (XLS) [file pone.0270891.s002.xls]

## Sheet: Data Available
Supplementary Table 2: Publicly available data used in analysis. Variables listed are the average of 2016 and 2017 data.
FIPS	COUNTY	COUNTY_NAME	COUNTY_SHORT	HIDTA	UNINSURED	VEHICLE_ACCESS	PER_NODIPLOMA	PER_20_24	POP_20_24	PER_20_44	POP_20_44	LOG_SQMI	POP_SQMI	AVGPOP	LOGPOP	LOGINCOME	AVGINCOME	POVERTY_AVG	WHITE_ALONE	DISABILITY	UNEMPLOYED	TEENBIRTH_AVG	POPDECLINE	CODE2013	HWY_EXIT	PREMATURE_DEATH	YRS_LIFE_LOST	POOR_HEALTH	PHY_UNHEALTHY_DAYS	MENT_UNHEALTHY_DAYS	NUM_INJ_DEATHS	INJ_RATE	SMOKERS_PERC	NUM_PCP	PCP_RATE	SOCIAL	SOCIAL_RATE	NUM_MHP	MHP_RATE	TOTAL_HOUSING_UNITS	OCCUPIED_HOUSING_UNITS	VACANT_HOUSING_UNITS	CROWDED_HOUSING_UNITS	FEMALE_HOUSEHOLD	NUM_MOBILE_HOMES	PER_MOBILE_HOMES	NUM_NOPHONE_SERVICE	PER_NOPHONE_SERVICE	GINI_COEFF
47001	Anderson County, Tennessee	Anderson	Anderson County	0	0.08979	0.81993	0.10144	0.06023	4549.5	0.44041	22162	2.35035	224.05	75541.5	4.87819	4.42361	26522	0.09375	0.8871	0.19053	0.040082	32.5	0	3	1	1282	9628.95	19.0976	4.66651	4.68541	377	99.6904	0.20712	49	64.6873	120	15.8418	68	89.5491	34822.5	30589	4233.5	0.016531	0.12811	4075	0.11702	941.5	0.027039	0.4689
47003	Bedford County, Tennessee	Bedford	Bedford County	0	0.13233	0.8565	0.1255	0.06131	2857.5	0.47684	14871.5	1.99287	98.37	46592.5	4.66832	4.35124	22451	0.08611	0.77373	0.15955	0.036926	34.5	0	5	1	746	9269.46	21.5416	4.80761	4.72276	207	88.9297	0.21397	16	33.9105	41	8.68957	34	71.6031	18703	17055.5	1647.5	0.037729	0.12758	2773.5	0.14829	376	0.020105	0.45115
47005	Benton County, Tennessee	Benton	Benton County	0	0.12181	0.69349	0.13032	0.04702	760	0.39191	4202	1.61289	41.01	16163.5	4.20854	4.32	20893	0.14381	0.92282	0.25467	0.048722	12	1	6	1	417	12798.9	21.2046	5.24343	5.12287	130	160.615	0.22664	3	18.6	23	14.26	6	37.4672	9029.5	6739.5	2290	0.028037	0.10159	2402	0.26604	213	0.02358	0.471
47007	Bledsoe County, Tennessee	Bledsoe	Bledsoe County	1	0.15023	0.76393	0.19436	0.05511	785	0.47765	4576.5	1.54462	35.04	14243	4.1536	4.30496	20182	0.14027	0.84333	0.26858	0.041135	79.5	0	6	0	217	8044.17	22.0262	5.14685	4.78743	51	74.1915	0.25607	1	6.8956	6	4.13736	3	20.4429	5725	4649.5	1075.5	0.036572	0.10388	1531	0.2675	114.5	0.020006	0.47365
47009	Blount County, Tennessee	Blount	Blount County	1	0.09864	0.84704	0.08218	0.05804	7351	0.44072	37198.5	2.35543	226.69	126664	5.10265	4.44017	27553	0.07709	0.90741	0.1518	0.037002	4.5	0	3	1	1919	8153.25	16.7324	4.55204	4.52614	485	76.7966	0.19059	90	70.7253	148	11.6304	143	111.137	56406	49659	6747	0.012214	0.10101	7199.5	0.12762	1291.5	0.022908	0.464
47011	Bradley County, Tennessee	Bradley	Bradley County	1	0.12755	0.86991	0.1091	0.07239	7475	0.48697	33411.5	2.49702	314.07	103263	5.01394	4.39131	24621.5	0.09444	0.85787	0.17783	0.049716	26.5	0	4	1	1564	8256.14	20.9645	5.00498	4.67367	378	73.464	0.20085	56	53.7991	150	14.4105	64	61.2499	42769.5	39396.5	3373	0.026741	0.11788	4342	0.10152	1039.5	0.024312	0.4734
47013	Campbell County, Tennessee	Campbell	Campbell County	1	0.12718	0.71136	0.18033	0.05822	2324	0.44076	11729	1.92149	83.46	39916	4.60115	4.31418	20615	0.13376	0.95455	0.23778	0.041243	19	1	3	1	983	12744.2	21.9911	5.10712	4.9636	225	112.476	0.25035	19	47.7963	46	11.5717	14	35.252	20487.5	15872.5	4615	0.007056	0.14438	3378	0.16482	798	0.038975	0.4933
47015	Cannon County, Tennessee	Cannon	Cannon County	0	0.10249	0.8483	0.1149	0.06131	849	0.4607	4252.5	1.7171	52.13	13847	4.14136	4.3726	23583	0.10374	0.93388	0.19517	0.047771	3	0	2	0	284	11259.8	19.1702	4.59142	4.74173	97	140.153	0.21471	3	21.6763	13	9.39306	4	28.5164	6088.5	5424	664.5	0.021025	0.11267	1207	0.19826	126.5	0.02078	0.45595
47017	Carroll County, Tennessee	Carroll	Carroll County	0	0.10193	0.80045	0.13739	0.06717	1899.5	0.43221	8142.5	1.67383	47.19	28277	4.45143	4.30544	20204	0.11455	0.8344	0.20826	0.040225	11.5	1	6	1	646	11626.2	21.5598	4.93289	4.68392	136	96.2661	0.21081	14	50.1612	38	13.6152	8	28.4779	13209.5	11342	1867.5	0.017414	0.11671	2507.5	0.18983	289.5	0.021918	0.455
47019	Carter County, Tennessee	Carter	Carter County	0	0.13144	0.7991	0.13182	0.0582	3294.5	0.44841	16895.5	2.21983	165.89	56603.5	4.75284	4.31301	20559.5	0.14181	0.9356	0.21346	0.035058	0.5	1	4	1	1033	9270.77	21.3847	5.11793	5.09894	240	84.3387	0.23886	23	40.718	83	14.6939	17	30.0874	27907	23785	4122	0.012971	0.11726	4687	0.16795	1124	0.040273	0.4749
47021	Cheatham County, Tennessee	Cheatham	Cheatham County	0	0.09815	0.89009	0.09719	0.05694	2257.5	0.46147	12190	2.1174	131.04	39644	4.59818	4.39752	24976	0.07037	0.92802	0.14563	0.038854	0	0	2	1	675	9106.73	16.6968	4.32711	4.43719	218	110.019	0.20709	20	50.3259	29	7.29725	21	52.658	15915.5	14607	1308.5	0.019193	0.11307	1780	0.11184	488	0.030639	0.3935
47023	Chester County, Tennessee	Chester	Chester County	0	0.12359	0.8083	0.09879	0.0902	1554.5	0.47701	5458.5	1.78022	60.29	17226	4.23618	4.30625	20242	0.09206	0.85744	0.13354	0.060559	0	0	4	0	263	8245.15	19.6859	4.58906	4.65236	63	72.5848	0.20595	4	22.8951	17	9.73041	13	74.4858	7054.5	5999.5	1055	0.017252	0.16261	1225.5	0.17372	215.5	0.030559	0.42535
47025	Claiborne County, Tennessee	Claiborne	Claiborne County	1	0.09037	0.78888	0.15679	0.07111	2249.5	0.46942	9877	1.86021	72.48	31633.5	4.50015	4.29446	19699.5	0.13683	0.93957	0.20896	0.041504	4.5	1	6	0	715	12093	20.6816	4.94452	4.96103	202	127.562	0.23064	15	47.3052	24	7.56883	6	18.8935	15157.5	12889.5	2268	0.012369	0.11344	3412.5	0.22513	898	0.059273	0.47445
47027	Clay County, Tennessee	Clay	Clay County	0	0.13541	0.69645	0.17089	0.05231	404	0.3768	1949.5	1.51421	32.67	7726.5	3.88798	4.2322	17068.5	0.16624	0.93949	0.21922	0.029631	0	1	6	0	190	10819.3	26.0647	5.64166	5.41435	53	136.24	0.25245	3	38.6051	4	5.14734	0	0	4290.5	3161	1129.5	0.024513	0.0957	1119.5	0.26097	162.5	0.037878	0.446
47029	Cocke County, Tennessee	Cocke	Cocke County	1	0.13637	0.78566	0.15166	0.05667	1998	0.4212	9899	1.90923	81.14	35259	4.54727	4.29168	19574	0.14762	0.92853	0.22939	0.053236	23	1	5	1	853	13136.2	23.1147	5.30204	5.15679	183	103.504	0.24875	17	48.3477	40	11.3759	11	31.2331	17456	14578	2878	0.0154	0.15714	4900	0.28073	409	0.023442	0.4754
47031	Coffee County, Tennessee	Coffee	Coffee County	0	0.11155	0.86807	0.09495	0.0588	3171.5	0.45025	16181	2.0995	125.75	53941	4.73192	4.38158	24076	0.08624	0.88437	0.18368	0.037143	25	0	5	1	1006	10163	19.9903	4.62844	4.68393	274	101.798	0.22575	38	70.0112	63	11.6071	115	210.307	23673	21494	2179	0.027423	0.10519	3203.5	0.13533	682.5	0.028831	0.4476
47033	Crockett County, Tennessee	Crockett	Crockett County	0	0.14673	0.80543	0.15007	0.05489	799	0.44966	4342	1.73893	54.82	14556	4.16304	4.31804	20799	0.10429	0.73959	0.20023	0.035736	24	1	4	1	218	8555.86	24.4486	5.30899	4.95492	55	75.452	0.2378	1	6.84885	25	17.1221	1	6.93914	6403.5	5423	980.5	0.031189	0.1173	727	0.11354	109	0.017026	0.44765
47035	Cumberland County, Tennessee	Cumberland	Cumberland County	1	0.1215	0.81637	0.12036	0.04779	2773.5	0.3663	14137	1.93054	85.22	58036.5	4.7637	4.36431	23137	0.1006	0.93822	0.23114	0.037983	43	0	5	1	1069	10207.1	18.7125	4.71024	4.57816	296	102.293	0.19562	40	68.6943	58	9.96067	18	30.6879	28861	24807	4054	0.013936	0.09606	4729.5	0.16389	567	0.01965	0.4313
47037	Davidson County, Tennessee	Davidson	Davidson County	0	0.13803	0.84876	0.08347	0.07652	51499.5	0.61003	273790	3.12571	1335.7	673104	5.82808	4.49791	31471	0.08492	0.55969	0.11856	0.040332	15.5	0	1	1	8265	7836.76	16.8709	4.35106	4.39113	2749	82.3413	0.20949	624	91.9149	904	13.3159	1909	278.926	297249	271288	25961.5	0.028169	0.14183	4210.5	0.01416	6525	0.021959	0.4842
47039	Decatur County, Tennessee	Decatur	Decatur County	0	0.11082	0.65694	0.12337	0.05482	641	0.40028	3119	1.54434	35.02	11692	4.06789	4.3332	21537.5	0.12205	0.89976	0.21964	0.047642	41	1	6	1	234	9515.2	19.877	4.78437	4.90141	68	116.381	0.21249	5	42.8817	12	10.2916	12	101.963	6870	4756.5	2113.5	0.003362	0.11469	1349	0.19635	83.5	0.012152	0.479
47041	DeKalb County, Tennessee	DeKalb	DeKalb County	0	0.12857	0.72995	0.15007	0.0572	1102	0.45251	5817.5	1.8015	63.31	19269.5	4.28487	4.40411	25358	0.11251	0.88113	0.17833	0.033771	4.5	0	6	1	372	11369.5	20.9194	5.00063	4.79941	115	119.947	0.22482	8	41.7058	17	8.86248	6	30.9901	9472.5	7262.5	2210	0.029423	0.12642	1333.5	0.14078	192.5	0.020333	0.52885
47043	Dickson County, Tennessee	Dickson	Dickson County	0	0.11909	0.83981	0.11405	0.05846	2989.5	0.46489	15851.5	2.0186	104.38	51133.5	4.70871	4.38594	24318.5	0.08745	0.89179	0.16485	0.030046	37	0	2	1	891	9711.62	18.6262	4.61676	4.64998	270	105.933	0.20991	17	33.018	47	9.12852	44	84.3397	21278.5	18954	2324.5	0.026121	0.11795	2870.5	0.13491	654	0.03072	0.4564
47045	Dyer County, Tennessee	Dyer	Dyer County	0	0.10311	0.84479	0.11203	0.06105	2311.5	0.45324	11431	1.86864	73.9	37860.5	4.57819	4.38588	24315.5	0.10001	0.79274	0.19033	0.045541	31	1	5	1	693	9367.36	21.6475	4.9468	4.63364	124	65.2618	0.22789	21	55.4192	51	13.459	19	50.3872	16804.5	15181.5	1623	0.029318	0.13878	1483.5	0.08828	395	0.023506	0.47995
47047	Fayette County, Tennessee	Fayette	Fayette County	0	0.08904	0.87139	0.09667	0.05222	2047	0.42027	10977.5	1.74532	55.63	39203.5	4.59332	4.47341	29744.5	0.08958	0.67575	0.15317	0.047799	3	0	2	1	618	8226.22	17.0304	4.25267	4.48763	141	72.2651	0.18595	12	30.6396	41	10.4685	2	5.05178	16413	15001.5	1411.5	0.012044	0.1097	2148	0.13087	347	0.021159	0.47005
47049	Fentress County, Tennessee	Fentress	Fentress County	1	0.12277	0.74629	0.15974	0.05368	963	0.40023	4776.5	1.55601	35.98	17938	4.25377	4.25113	17829	0.1423	0.95705	0.23394	0.038101	20.5	1	6	0	387	11345.2	24.4372	5.47477	5.22158	64	71.3855	0.25013	9	50.2316	14	7.81381	4	22.1816	8967	7387.5	1579.5	0.022403	0.09939	1705.5	0.19022	111.5	0.012456	0.45665
47051	Franklin County, Tennessee	Franklin	Franklin County	1	0.08881	0.81755	0.09894	0.07663	3170.5	0.44549	12299.5	1.87278	74.61	41372.5	4.61671	4.393	24717	0.09319	0.88276	0.19677	0.042712	27	0	5	1	692	9638.77	17.8341	4.62616	4.70042	200	96.8748	0.21147	29	69.9655	52	12.5455	19	45.5635	19055	16335	2720	0.01405	0.10334	2262	0.11872	462.5	0.024282	0.4643
47053	Gibson County, Tennessee	Gibson	Gibson County	0	0.09796	0.81321	0.10359	0.05704	2815.5	0.44551	14641.5	1.9133	81.9	49366.5	4.69343	4.33047	21403	0.08907	0.75204	0.1747	0.040091	32.5	1	6	0	953	10254.6	21.8933	4.91812	5.04735	216	87.3239	0.22003	26	52.6326	95	19.2312	8	16.194	22415	19343	3072	0.020936	0.16492	2117	0.09444	361.5	0.016126	0.4355
47055	Giles County, Tennessee	Giles	Giles County	0	0.11071	0.78509	0.11275	0.06237	1810.5	0.43094	8331	1.67684	47.52	29029	4.46283	4.34714	22240.5	0.10235	0.8372	0.17881	0.035886	8.5	1	6	1	501	10311.1	20.4407	4.7904	4.64095	154	106.263	0.22599	15	51.8206	33	11.4005	14	47.7702	13897.5	11538.5	2359	0.0214	0.12813	2360	0.16981	334	0.024037	0.4386
47057	Grainger County, Tennessee	Grainger	Grainger County	1	0.10664	0.79129	0.13876	0.0516	1180.5	0.42035	6414	1.91132	81.53	22877.5	4.35941	4.3098	20408	0.1172	0.94388	0.22106	0.038621	0	0	3	1	464	12640.9	19.9986	4.92274	4.79932	108	94.5792	0.23103	5	21.8857	21	9.19198	3	13.0028	10934	8988.5	1945.5	0.023557	0.0911	3518.5	0.32178	174	0.015928	0.4231
47059	Greene County, Tennessee	Greene	Greene County	1	0.11446	0.80129	0.12637	0.06116	4190	0.4348	19826	2.04184	110.11	68511	4.83576	4.33731	21742.5	0.10967	0.91736	0.22906	0.040724	34	1	5	1	1344	9621.14	20.592	4.74757	4.70504	327	95.4421	0.21616	42	61.2423	74	10.7903	64	93.2741	32284	27390	4894	0.016505	0.11281	7035	0.21791	726.5	0.022528	0.4603
47061	Grundy County, Tennessee	Grundy	Grundy County	1	0.1902	0.72462	0.18442	0.05802	779	0.42947	3844	1.57109	37.25	13426.5	4.12796	4.20352	15978	0.16825	0.79684	0.26237	0.052661	59.5	1	6	1	317	14410.2	22.8228	5.38005	5.29786	96	142.427	0.25332	0	0	14	10.4159	5	37.3441	6414	4953	1461	0.030501	0.15455	1756	0.27378	202.5	0.031582	0.47005
47063	Hamblen County, Tennessee	Hamblen	Hamblen County	1	0.13769	0.84741	0.12547	0.06042	3826.5	0.45573	19224.5	2.59433	392.94	63334	4.80164	4.32842	21302	0.11239	0.81024	0.18695	0.045392	19	0	4	1	1198	10443	22.8386	5.11568	4.82615	315	99.67	0.23646	39	61.5123	84	13.2488	90	141.099	27059	24392.5	2666.5	0.025153	0.12707	2673.5	0.0988	525.5	0.019421	0.4593
47065	Hamilton County, Tennessee	Hamilton	Hamilton County	1	0.10016	0.82368	0.08189	0.06798	23993	0.49752	117056	2.81338	650.7	352947	5.54771	4.46365	29083.5	0.07877	0.70673	0.13952	0.039839	32	0	3	1	4942	7689.46	16.8537	4.19831	4.43027	1246	70.9053	0.20147	389	109.857	506	14.2898	645	180.3	155460	138173	17286.5	0.013032	0.12381	6008	0.03865	2827	0.018188	0.48205
47067	Hancock County, Tennessee	Hancock	Hancock County	0	0.12121	0.68987	0.17005	0.0591	390.5	0.44085	1939	1.47299	29.72	6607	3.82	4.25221	17873.5	0.15529	0.95194	0.2786	0.05303	0	1	6	0	170	12235.7	23.7848	5.40767	5.23705	43	129.499	0.26147	1	15.2161	2	3.04321	0	0	3613	2727.5	885.5	0.017051	0.11097	851.5	0.23567	134.5	0.037233	0.4694
47069	Hardeman County, Tennessee	Hardeman	Hardeman County	0	0.12005	0.71942	0.15725	0.07503	1942	0.508	8764	1.58833	38.76	25879.5	4.41296	4.21901	16558	0.10531	0.48497	0.18811	0.078241	0	1	6	0	485	9517.7	24.5009	5.04783	4.83174	100	76.955	0.24436	7	27.2299	39	15.171	28	110.085	10907	8636	2271	0.012051	0.18965	2355.5	0.21596	207.5	0.019028	0.4428
47071	Hardin County, Tennessee	Hardin	Hardin County	0	0.13245	0.66056	0.14536	0.05117	1321.5	0.40665	6990.5	1.65064	44.73	25826	4.41206	4.36414	23128	0.13585	0.90564	0.18724	0.056109	25.5	1	6	0	606	12981.1	22.6515	5.00607	4.77266	172	133.035	0.22084	14	54.3563	42	16.3069	21	81.7789	14031	10029	4002	0.02707	0.11629	1765	0.12581	309	0.02203	0.50895
47073	Hawkins County, Tennessee	Hawkins	Hawkins County	1	0.106	0.81587	0.12519	0.05545	3132	0.42776	16080.5	2.06442	115.99	56484.5	4.75193	4.33781	21767.5	0.11471	0.94493	0.22432	0.041711	20	1	3	1	1142	11234.6	20.7355	4.91447	4.74846	266	93.9411	0.209	16	28.3331	51	9.03118	6	10.6076	26949	23188	3761	0.017452	0.12402	6125.5	0.22728	680	0.025232	0.45525
47075	Haywood County, Tennessee	Haywood	Haywood County	0	0.10968	0.74104	0.13273	0.04651	838.5	0.42709	5156	1.52933	33.83	18036.5	4.25615	4.31606	20704.5	0.11915	0.44013	0.17875	0.0397	19	1	6	1	317	10585.5	24.3338	5.07576	4.83	59	65.1754	0.2198	6	33.2908	43	23.8584	0	0	8405	7080	1325	0.01503	0.17448	623.5	0.07417	156	0.018559	0.4917
47077	Henderson County, Tennessee	Henderson	Henderson County	0	0.10166	0.78597	0.1339	0.05535	1545.5	0.46099	8554.5	1.72986	53.69	27920.5	4.44592	4.32039	20911.5	0.11074	0.86875	0.17499	0.05283	49	0	6	1	559	10882.5	21.8267	4.8812	4.82932	113	80.7622	0.24108	10	35.6952	21	7.49598	12	43.1313	12878.5	10761	2117.5	0.027331	0.1138	3137.5	0.24362	259	0.020117	0.43555
47079	Henry County, Tennessee	Henry	Henry County	0	0.1063	0.75212	0.1106	0.05075	1638	0.40297	8665.5	1.75919	57.44	32277	4.50889	4.36212	23021	0.11076	0.86393	0.21804	0.038273	19	1	5	0	667	9612.21	21.4998	5.09371	4.79618	172	106.692	0.22713	22	68.4356	55	17.1089	58	179.511	17086	13493	3593	0.013598	0.12765	4016.5	0.2351	371.5	0.021732	0.47415
47081	Hickman County, Tennessee	Hickman	Hickman County	0	0.13174	0.81463	0.1537	0.06584	1604.5	0.48045	7781	1.59992	39.8	24376.5	4.38697	4.29387	19673	0.11865	0.88304	0.2097	0.035906	85	1	2	1	463	10153.7	21.3005	5.00711	4.79009	112	92.197	0.23555	5	20.5229	11	4.51504	10	41.1607	10349.5	8892.5	1457	0.027678	0.10546	2763	0.26703	617	0.059608	0.46145
47083	Houston County, Tennessee	Houston	Houston County	0	0.11701	0.7029	0.15991	0.05419	445	0.41241	2257.5	1.61275	41	8211	3.9144	4.29087	19537.5	0.09741	0.89989	0.23218	0.034811	0	1	6	0	144	10502.7	21.7114	5.17148	5.03999	45	109.078	0.23224	2	24.5429	11	13.4986	11	135.235	4194	3052.5	1141.5	0.013867	0.09051	1003.5	0.23926	94	0.022419	0.4257
47085	Humphreys County, Tennessee	Humphreys	Humphreys County	0	0.09541	0.74619	0.11869	0.05737	1047	0.43731	5323	1.53616	34.37	18248.5	4.26123	4.36846	23359.5	0.10933	0.92219	0.21102	0.037388	0	1	6	1	350	10152.8	18.7602	4.62243	4.64136	109	119.603	0.21836	6	33.0852	29	15.9912	9	49.0543	8913	7000	1913	0.019304	0.09266	1667	0.18704	229.5	0.025751	0.4619
47087	Jackson County, Tennessee	Jackson	Jackson County	1	0.13333	0.74536	0.16759	0.05572	643.5	0.40817	3143.5	1.57358	37.46	11549.5	4.06256	4.25909	18159	0.14444	0.94541	0.22	0.045967	34	1	5	0	274	12066.3	24.2395	5.53677	5.23151	62	107.637	0.25864	2	17.3777	3	2.60666	0	0	5845.5	4544	1301.5	0.016721	0.13862	1736.5	0.29705	123	0.021064	0.44895
47089	Jefferson County, Tennessee	Jefferson	Jefferson County	1	0.10929	0.80197	0.11516	0.0636	3362.5	0.43513	15321	2.28533	192.9	52869	4.7232	4.36547	23199	0.08547	0.91161	0.19873	0.040256	7.5	0	4	1	873	8350.87	17.9051	4.63883	4.60504	186	70.517	0.21237	20	37.5657	54	10.1427	18	33.6229	23817.5	19927.5	3890	0.025373	0.10677	5430	0.22798	448	0.018819	0.4471
47091	Johnson County, Tennessee	Johnson	Johnson County	0	0.11991	0.71181	0.17512	0.05572	996.5	0.46149	5494.5	1.77757	59.92	17884.5	4.25248	4.26737	18508.5	0.14442	0.85859	0.23222	0.025206	143	1	6	0	382	11229.6	22.906	5.25566	5.05965	85	94.9562	0.24	6	33.6512	30	16.8256	14	78.8555	8963	6925.5	2037.5	0.01812	0.09392	1712	0.19099	255.5	0.028514	0.4872
47093	Knox County, Tennessee	Knox	Knox County	1	0.09476	0.85185	0.06154	0.0909	40925.5	0.52622	157880	2.94738	885.88	450225	5.65343	4.47364	29760.5	0.0774	0.82188	0.12924	0.037575	21.5	0	3	1	6459	8270.95	18.8	4.43276	4.76745	1874	83.5849	0.20135	512	113.444	546	12.0977	1551	340.033	199910	181826	18085	0.014887	0.10776	9190	0.04597	4534	0.022682	0.48395
47095	Lake County, Tennessee	Lake	Lake County	0	0.12181	0.69912	0.19919	0.08082	615.5	0.60908	3095	1.66226	45.95	7615.5	3.8817	4.13928	13781	0.11031	0.50048	0.2538	0.037437	146	1	6	0	171	12178.8	26.1361	5.3154	4.83525	27	70.7028	0.26588	0	0	9	11.8796	1	13.2275	2604	2154.5	449.5	0.016939	0.18057	241.5	0.09274	80.5	0.030911	0.50515
47097	Lauderdale County, Tennessee	Lauderdale	Lauderdale County	0	0.12051	0.75165	0.16675	0.06854	1843	0.51182	9111.5	1.75548	56.95	26879	4.42941	4.22265	16697.5	0.11464	0.55747	0.22761	0.050829	45.5	1	6	0	494	10995.3	26.1902	5.39558	4.93505	132	96.6297	0.2563	2	7.42501	21	7.79626	3	11.2053	11300.5	9735	1565.5	0.034207	0.20603	1555	0.13762	252.5	0.02235	0.4548
47099	Lawrence County, Tennessee	Lawrence	Lawrence County	0	0.1567	0.82014	0.13227	0.05703	2423.5	0.43526	12314.5	1.838	68.86	42498.5	4.62837	4.29755	19840.5	0.09643	0.93175	0.17899	0.047785	25	0	5	0	793	9093.95	20.2641	4.93091	4.92016	182	85.8511	0.22611	19	44.6387	52	12.2169	28	64.9938	18177.5	16103.5	2074	0.03344	0.12769	2505	0.13781	594	0.03268	0.4277
47101	Lewis County, Tennessee	Lewis	Lewis County	0	0.14552	0.7768	0.12151	0.05983	713.5	0.41886	3324	1.62609	42.28	11925.5	4.07648	4.30077	19988	0.11856	0.91883	0.18914	0.02317	0	1	6	0	226	9997.19	20.2398	4.9118	4.75275	57	95.7645	0.22018	3	25.3079	13	10.9668	4	33.6022	5490	4675	815	0.023212	0.09986	1122	0.20435	351.5	0.06402	0.4231
47103	Lincoln County, Tennessee	Lincoln	Lincoln County	0	0.10093	0.81718	0.11897	0.05259	1765	0.42083	9408.5	1.76972	58.85	33562.5	4.52585	4.36708	23285	0.10228	0.86647	0.20279	0.038308	23.5	0	6	1	593	8791.99	22.2329	4.95103	4.91185	155	92.1736	0.23696	18	53.3444	30	8.89073	9	26.7499	15391.5	13636.5	1755	0.025998	0.12748	2549	0.1656	369	0.023975	0.446
47105	Loudon County, Tennessee	Loudon	Loudon County	0	0.11385	0.85195	0.10744	0.04858	2469.5	0.38654	13089.5	2.34577	221.7	50830.5	4.70612	4.46862	29418.5	0.0758	0.87944	0.15955	0.036206	25	0	3	1	886	9042.75	17.7526	4.57215	4.49543	231	91.0898	0.18322	25	48.895	66	12.9083	29	56.361	22426	20075	2351	0.025054	0.08967	2559.5	0.11413	344	0.015354	0.4621
47107	McMinn County, Tennessee	McMinn	McMinn County	0	0.11033	0.8175	0.11495	0.06119	3218	0.43514	15277.5	2.08728	122.26	52587.5	4.72088	4.32279	21027.5	0.11081	0.88473	0.18312	0.045029	10.5	0	5	1	1016	9967.63	20.6854	4.93886	4.99256	229	87.1146	0.24958	26	49.393	80	15.1979	30	56.7644	23328	20184	3144	0.015735	0.10191	4195	0.17984	517.5	0.022185	0.45545
47109	McNairy County, Tennessee	McNairy	McNairy County	0	0.13314	0.7734	0.13663	0.05938	1544	0.42866	7434.5	1.66459	46.19	26001	4.41499	4.2791	19015	0.13139	0.89035	0.19513	0.072559	29.5	1	6	0	561	10610.1	23.0271	5.28388	5.20217	140	107.207	0.25931	10	38.3642	29	11.1256	34	131.097	12018	9967	2051	0.019673	0.13713	2210.5	0.18394	235	0.019555	0.47445
47111	Macon County, Tennessee	Macon	Macon County	1	0.11014	0.85447	0.15251	0.06061	1399	0.46305	7139	1.87593	75.15	23081.5	4.36326	4.30215	20051.5	0.11229	0.91988	0.18903	0.036252	12	0	2	0	452	10807.1	21.9383	5.13805	5.01359	131	114.083	0.22243	4	17.2585	10	4.31462	0	0	10052	9067.5	984.5	0.015881	0.1083	2477	0.24635	235	0.023393	0.4619
47113	Madison County, Tennessee	Madison	Madison County	0	0.09956	0.79372	0.07475	0.07567	7416	0.47668	31112.5	2.24531	175.92	98007.5	4.99126	4.38313	24162	0.09668	0.56035	0.15456	0.039647	38	1	4	1	1485	9244.02	19.1177	4.52246	4.54055	341	69.4727	0.18915	129	132.159	163	16.6991	220	225.264	42729	37149.5	5579.5	0.011374	0.16868	2253	0.05273	732	0.017135	0.4726
47115	Marion County, Tennessee	Marion	Marion County	1	0.10716	0.80313	0.14406	0.05494	1558	0.4395	8304.5	1.75534	56.93	28359	4.45269	4.36043	22931.5	0.11115	0.9138	0.21076	0.034118	32	0	3	1	626	10267.7	19.7511	4.82197	4.89487	128	90.1377	0.22464	18	63.1867	23	8.07386	7	24.608	13110	11306	1804	0.020792	0.13857	2568	0.19593	310	0.02366	0.44745
47117	Marshall County, Tennessee	Marshall	Marshall County	0	0.1092	0.85062	0.10496	0.05852	1846	0.46432	9781.5	1.92435	84.01	31544	4.49892	4.37408	23663.5	0.08216	0.8489	0.16045	0.044877	28	0	5	1	552	9376.88	17.2665	4.42002	4.42097	137	87.4009	0.2001	4	12.6775	32	10.142	13	40.7332	13352.5	12026	1326.5	0.021704	0.13454	2038.5	0.15264	323	0.024214	0.4366
47119	Maury County, Tennessee	Maury	Maury County	0	0.10953	0.86887	0.07696	0.05855	5076	0.48071	27792.5	2.15037	141.37	86686.5	4.93795	4.40533	25429	0.07268	0.78739	0.14627	0.041435	31.5	0	2	1	1313	8229.41	19.4507	4.64122	4.67293	327	76.2231	0.21345	52	59.2545	98	11.1672	207	230.049	36233	33110.5	3122.5	0.023278	0.13675	4077	0.1125	744	0.020527	0.43415
47121	Meigs County, Tennessee	Meigs	Meigs County	0	0.1081	0.77549	0.13964	0.04976	588	0.41472	3266.5	1.78222	60.56	11817	4.07251	4.32754	21259	0.10397	0.93751	0.22096	0.053857	86.5	0	6	1	283	13616.7	20.9926	5.10596	5.00836	76	129.07	0.23361	5	42.2654	15	12.6796	0	0	5732.5	4746.5	986	0.026244	0.11712	1888.5	0.32959	182.5	0.031848	0.44295
47123	Monroe County, Tennessee	Monroe	Monroe County	0	0.11775	0.78719	0.14995	0.05658	2579.5	0.42607	12921	1.85575	71.74	45590	4.65887	4.30312	20096.5	0.11384	0.9041	0.18533	0.052126	32.5	0	6	1	889	10157.3	21.8785	5.06906	5.02805	228	100.276	0.23168	12	26.2175	48	10.487	17	36.9806	20968.5	17363.5	3605	0.025537	0.11061	5050.5	0.24085	514.5	0.024535	0.44175
47125	Montgomery County, Tennessee	Montgomery	Montgomery County	0	0.099	0.83919	0.04871	0.09253	17664.5	0.62192	79160.5	2.54906	354.05	190914	5.28084	4.38212	24105.5	0.06903	0.60088	0.14155	0.045057	24.5	0	3	1	2092	7543.36	19.7186	4.96568	4.61569	639	67.4221	0.21041	81	41.865	140	7.23593	339	173.194	77545.5	67997	9548.5	0.021712	0.14127	3990.5	0.05147	2161.5	0.027882	0.4135
47127	Moore County, Tennessee	Moore	Moore County	0	0.10064	0.83353	0.09709	0.05303	334.5	0.40469	1719.5	1.68855	48.81	6308	3.79989	4.48859	30802.5	0.04819	0.92446	0.17063	0.03099	49	1	5	0	94	7868.93	16.3437	4.25686	4.39687	23	72.7756	0.18935	0	0	5	7.90889	1	15.8153	2986.5	2586.5	400	0.016869	0.08284	520	0.17415	87	0.029112	0.49645
47129	Morgan County, Tennessee	Morgan	Morgan County	0	0.11787	0.76641	0.13945	0.06603	1430.5	0.51424	7426.5	1.6179	41.49	21663.5	4.33573	4.26635	18465	0.11353	0.85676	0.23013	0.03441	0	1	3	1	401	10092.1	22.9729	5.17915	4.96412	114	105.013	0.25682	2	9.30319	16	7.44255	1	4.63951	8935.5	7302.5	1633	0.034499	0.11743	2790	0.31221	170.5	0.019099	0.44115
47131	Obion County, Tennessee	Obion	Obion County	0	0.12769	0.80356	0.11873	0.0566	1742	0.43129	8840	1.75204	56.5	30779.5	4.48826	4.33835	21794.5	0.12189	0.82545	0.19388	0.053166	13	1	5	0	541	9451.6	22.8905	5.20031	4.94789	115	74.3716	0.22697	15	48.9572	51	16.6455	11	35.9736	14623	12757	1866	0.017241	0.1504	1515.5	0.10364	289.5	0.019799	0.45825
47133	Overton County, Tennessee	Overton	Overton County	1	0.10652	0.80482	0.14628	0.05501	1212.5	0.42346	6214.5	1.70627	50.85	22042.5	4.34326	4.29872	19894	0.11761	0.95395	0.15345	0.032764	20.5	0	5	1	450	10586.8	21.0729	5.1808	4.97098	110	99.5718	0.23816	8	36.1517	18	8.13412	2	9.06988	10305.5	8909	1396.5	0.023695	0.10851	2120	0.20573	345.5	0.03353	0.4567
47135	Perry County, Tennessee	Perry	Perry County	0	0.15827	0.6614	0.17784	0.05218	411.5	0.40701	2146.5	1.27912	19.02	7886.5	3.89688	4.28797	19407.5	0.16446	0.91365	0.20213	0.030823	181.5	1	6	1	208	12542.3	23.1497	5.24177	5.11916	52	131.832	0.24271	2	25.2239	6	7.56716	5	62.7825	4616.5	3252	1364.5	0.040413	0.09299	1638.5	0.35493	371	0.08034	0.50455
47137	Pickett County, Tennessee	Pickett	Pickett County	1	0.11244	0.58963	0.1878	0.0343	174.5	0.35261	1193.5	1.49377	31.17	5083.5	3.70616	4.32185	20982	0.10792	0.95308	0.20591	0.025891	0	0	6	0	82	9134.41	19.2611	4.82918	4.72558	22	85.9308	0.20271	1	19.4326	5	9.71628	0	0	3466.5	2154	1312.5	0.014444	0.1158	974	0.28087	41.5	0.011979	0.40875
47139	Polk County, Tennessee	Polk	Polk County	0	0.09979	0.77114	0.14612	0.0524	875.5	0.41702	4640	1.58482	38.44	16709.5	4.22296	4.37121	23507.5	0.10865	0.94246	0.18206	0.039589	14.5	1	4	0	342	10835.5	19.8772	4.84202	4.93576	91	108.785	0.22034	9	53.6577	26	15.5011	1	5.96232	8484.5	6894.5	1590	0.028465	0.11174	2018.5	0.23789	229.5	0.027053	0.45525
47141	Putnam County, Tennessee	Putnam	Putnam County	1	0.11606	0.8668	0.09389	0.11107	8342.5	0.5225	26143.5	2.27243	187.25	75108.5	4.87569	4.36071	22946	0.10328	0.87971	0.13878	0.040874	6	0	5	1	1186	9110.87	20.0653	4.7657	4.83629	297	79.967	0.22348	52	69.749	88	11.8037	139	183.061	33195.5	30362	2833.5	0.017395	0.12227	2389.5	0.07197	1045	0.031516	0.51965
47143	Rhea County, Tennessee	Rhea	Rhea County	1	0.10721	0.8085	0.15893	0.06455	2096	0.44865	9703.5	2.01265	102.95	32469.5	4.51148	4.33162	21459.5	0.12108	0.90215	0.22051	0.045102	23.5	0	5	0	655	10561.4	21.8331	5.01709	4.93606	148	91.1504	0.23626	12	36.8936	37	11.3755	10	30.8242	14500	12507.5	1992.5	0.01617	0.1345	3275.5	0.22596	454	0.031315	0.46095
47145	Roane County, Tennessee	Roane	Roane County	1	0.09581	0.79477	0.10083	0.05206	2757	0.39496	13955.5	2.16672	146.8	52954.5	4.7239	4.39355	24748.5	0.10212	0.92176	0.20998	0.045784	18.5	1	3	1	1099	10837.8	19.0205	4.77686	4.76714	323	121.937	0.21076	17	32.2257	74	14.0276	23	43.4996	25628	21575.5	4052.5	0.015643	0.09379	4524.5	0.17655	519	0.020253	0.456
47147	Robertson County, Tennessee	Robertson	Robertson County	0	0.09912	0.89771	0.08999	0.05519	3766	0.47277	21476	2.15613	143.26	68240	4.83404	4.41476	25987.5	0.05486	0.83282	0.14547	0.047103	26	0	2	1	1038	8588.75	16.9853	4.23531	4.40124	290	85.262	0.19354	26	37.9175	75	10.9377	34	49.1578	26669	24897.5	1771.5	0.023236	0.13129	2603.5	0.0976	617.5	0.023156	0.4056
47149	Rutherford County, Tennessee	Rutherford	Rutherford County	0	0.10624	0.91402	0.05698	0.09836	28952.5	0.5801	113804	2.67702	475.36	294372	5.4689	4.43381	27152.5	0.0512	0.72427	0.10262	0.039135	11.5	0	2	1	3017	6378.72	16.3137	4.0855	4.16107	793	54.6425	0.20327	130	43.5348	208	6.96556	243	78.8319	111184	105118	6066	0.023742	0.12555	4541.5	0.04084	2072	0.018654	0.4084
47151	Scott County, Tennessee	Scott	Scott County	1	0.12408	0.8036	0.1505	0.05976	1314	0.46711	6850.5	1.61606	41.31	21989	4.34221	4.29841	19879.5	0.16135	0.96571	0.25136	0.060354	8.5	1	6	1	446	13054.3	22.2346	5.28464	5.01968	110	99.9346	0.24511	10	45.5581	15	6.83371	7	31.895	9928	8443.5	1484.5	0.007212	0.11963	2254	0.22707	196.5	0.019807	0.51745
47153	Sequatchie County, Tennessee	Sequatchie	Sequatchie County	1	0.10381	0.82476	0.12337	0.05159	757.5	0.42494	4151	1.74214	55.23	14682	4.16679	4.34585	22174.5	0.09704	0.84481	0.22585	0.045337	0	0	3	0	275	10204.2	18.6505	4.73683	4.63229	65	88.4161	0.19903	4	27.0069	8	5.40139	3	20.1383	6425	5527	898	0.039783	0.11795	1419	0.22082	111.5	0.01737	0.4158
47155	Sevier County, Tennessee	Sevier	Sevier County	1	0.17857	0.62882	0.11639	0.06193	5886	0.45081	28556.5	2.20516	160.38	95030	4.97786	4.3624	23035.5	0.0844	0.90073	0.17409	0.039779	47	0	5	1	1630	8565.75	20.0527	4.78285	4.69846	393	82.9445	0.20949	37	38.5634	96	10.0056	54	55.8584	56584	36941.5	19642.5	0.026948	0.11526	7191.5	0.12711	839.5	0.014844	0.43115
47157	Shelby County, Tennessee	Shelby	Shelby County	1	0.13227	0.78871	0.08178	0.07389	69268	0.51745	323140	3.08931	1228.32	937418	5.97193	4.43996	27540	0.09559	0.36226	0.12546	0.058349	25	0	1	1	13620	9629.25	19.7083	4.38765	4.47791	3671	78.2445	0.20518	776	82.7231	856	9.12513	1198	128.183	403154	349582	53572	0.025356	0.20326	3916.5	0.00971	6654	0.016505	0.50935
47159	Smith County, Tennessee	Smith	Smith County	0	0.08936	0.83496	0.11453	0.05685	1093	0.43321	5547.5	1.78659	61.18	19227.5	4.28392	4.36289	23061.5	0.09069	0.92274	0.18328	0.022825	10	0	2	1	327	8771.17	18.841	4.57272	4.60604	113	117.798	0.21348	9	46.6442	13	6.7375	3	15.4265	8631.5	7545	1086.5	0.022862	0.11565	1802.5	0.20881	179	0.02074	0.4497
47161	Stewart County, Tennessee	Stewart	Stewart County	0	0.10088	0.74074	0.09334	0.05278	699.5	0.40765	3602	1.46008	28.85	13252.5	4.1223	4.34569	22166	0.11028	0.90379	0.20814	0.042752	37.5	1	6	0	264	9854.04	18.5432	4.61525	4.58189	68	102.442	0.21332	1	7.54205	11	8.29625	3	22.7583	6804.5	5251	1553.5	0.007704	0.09516	1594	0.23423	179.5	0.026396	0.4152
47163	Sullivan County, Tennessee	Sullivan	Sullivan County	0	0.10054	0.83116	0.10334	0.0557	8721.5	0.42688	44544	2.57841	378.8	156582	5.19474	4.40334	25313	0.09488	0.92753	0.20459	0.040379	28	1	3	1	2911	8955.6	17.7847	4.62544	4.81454	675	86.1095	0.21503	211	134.574	231	14.733	173	110.425	74367	66142	8225	0.01616	0.11301	9016	0.12124	1100	0.014796	0.46755
47165	Sumner County, Tennessee	Sumner	Sumner County	0	0.09501	0.89572	0.07161	0.05763	10041.5	0.47126	54744	2.51738	329.14	174258	5.24119	4.47699	29991	0.05405	0.84745	0.13174	0.032102	13.5	0	2	1	2169	6941.93	15.6592	4.17906	4.45621	612	70.8523	0.19077	92	52.276	157	8.92101	119	66.088	68651	63920	4731	0.013618	0.11813	4546	0.06622	1351	0.019686	0.43775
47167	Tipton County, Tennessee	Tipton	Tipton County	0	0.10246	0.87247	0.09139	0.06373	3919.5	0.4761	19449.5	2.1278	134.21	61496	4.78885	4.40721	25539.5	0.07642	0.7531	0.15803	0.054933	34.5	0	2	1	1014	9400.9	18.2357	4.5381	4.54951	245	79.523	0.20203	20	32.3258	63	10.1826	38	61.9872	23523.5	21400	2123.5	0.018387	0.16761	2856.5	0.12146	396	0.016836	0.43595
47169	Trousdale County, Tennessee	Trousdale	Trousdale County	0	0.14296	0.8168	0.13823	0.0795	666.5	0.48337	2770	1.86526	73.33	8371.5	3.9228	4.36344	23091	0.09271	0.8462	0.18572	0.048437	315	0	2	0	161	10350.6	18.4399	4.51874	4.54497	37	92.6436	0.2078	2	24.8694	5	6.21736	0	0	3454	2951	503	0.005092	0.11591	615.5	0.17824	65	0.018803	0.43115
47171	Unicoi County, Tennessee	Unicoi	Unicoi County	1	0.10738	0.81115	0.13387	0.05577	997.5	0.42277	5034	1.98262	96.08	17887.5	4.25255	4.32564	21166	0.13028	0.92058	0.24095	0.057906	0	1	4	1	369	9772.66	20.611	4.89748	4.90715	92	102.383	0.22354	7	39.1937	31	17.3572	4	22.5746	8866	7620.5	1245.5	0.017778	0.1017	1555.5	0.17544	220.5	0.024877	0.44985
47173	Union County, Tennessee	Union	Union County	0	0.12015	0.75217	0.16052	0.05437	1040	0.44076	5609	1.93233	85.57	19128.5	4.28168	4.29566	19754	0.13204	0.95998	0.17859	0.040486	0	1	3	0	395	10897	20.8386	5.0141	4.90135	113	118.2	0.23498	2	10.4608	9	4.70736	13	67.9206	9164	7269.5	1894.5	0.032602	0.12457	2392.5	0.26089	214.5	0.023464	0.4344
47175	Van Buren County, Tennessee	Van Buren	Van Buren County	0	0.1292	0.77022	0.14157	0.04744	268.5	0.38196	1442.5	1.31585	20.69	5658	3.75266	4.32243	21010	0.09755	0.94414	0.22909	0.062944	82.5	0	6	0	141	12221.3	19.8272	4.80483	4.78996	26	92.1659	0.21665	0	0	2	3.52299	1	17.5778	2667.5	2148.5	519	0.010006	0.11464	587.5	0.22027	35	0.013108	0.41075
47177	Warren County, Tennessee	Warren	Warren County	0	0.12918	0.81403	0.14354	0.05728	2300	0.46274	12350.5	1.96755	92.8	40154.5	4.60373	4.32313	21044	0.11348	0.85344	0.19322	0.041901	73.5	0	5	0	769	10539.7	21.7076	4.96841	4.82269	198	98.6429	0.23288	22	54.4083	46	11.3763	28	69.1085	17870.5	15669.5	2201	0.013885	0.12416	2254	0.12612	383.5	0.021459	0.46825
47179	Washington County, Tennessee	Washington	Washington County	1	0.10684	0.83223	0.07649	0.08947	11295	0.50744	42653.5	2.58736	386.69	126240	5.1012	4.43133	26998	0.07807	0.88111	0.17738	0.032707	20	0	4	1	1980	8564.05	16.5645	4.69881	4.7216	484	76.7494	0.21121	218	172.602	165	13.0639	376	295.041	59219	52546.5	6672.5	0.012607	0.11809	5619	0.09489	982.5	0.016597	0.4876
47181	Wayne County, Tennessee	Wayne	Wayne County	0	0.12006	0.77884	0.15598	0.06678	1120.5	0.5101	5682	1.35897	22.85	16777.5	4.22473	4.26051	18218.5	0.10354	0.83991	0.2011	0.038272	0	1	6	0	331	9467.88	22.5397	5.11083	4.76644	68	80.6557	0.25018	6	35.8252	13	7.76212	3	17.9501	7291	5940	1351	0.014236	0.11336	1626.5	0.22306	255	0.034964	0.45545
47183	Weakley County, Tennessee	Weakley	Weakley County	0	0.09509	0.8119	0.09879	0.12071	4093	0.50525	11336	1.76655	58.42	33900	4.5302	4.29607	19773	0.08823	0.86164	0.17523	0.051052	6	1	5	0	521	8150.6	20.6748	4.82213	4.7775	138	80.6626	0.20682	22	64.7821	54	15.9011	10	29.8445	15560	13533	2027	0.00687	0.10369	1821.5	0.11705	317	0.020365	0.4404
47185	White County, Tennessee	White	White County	0	0.11928	0.79409	0.12396	0.05304	1399.5	0.41747	7358	1.84536	70.04	26383.5	4.42133	4.28614	19326	0.1084	0.92732	0.20345	0.050838	45.5	0	6	1	566	11625	19.6904	4.81157	4.74466	140	106.221	0.20915	9	33.9354	25	9.42649	4	15.0077	11666	9735	1931	0.0184	0.0964	1979	0.16964	271	0.023243	0.45275
47187	Williamson County, Tennessee	Williamson	Williamson County	0	0.05253	0.93461	0.02879	0.04915	10270	0.43614	60709.5	2.55458	358.58	208903	5.31994	4.67658	47488	0.02544	0.8528	0.07362	0.025068	5.5	0	2	1	1359	3798.06	12.4682	3.49245	3.84333	518	50.3981	0.15178	318	150.232	272	12.8501	313	142.853	75336.5	72101.5	3235	0.01177	0.07492	1701	0.02261	1194.5	0.01586	0.44905
47189	Wilson County, Tennessee	Wilson	Wilson County	0	0.07666	0.90085	0.06641	0.05387	6853	0.45906	38902.5	2.34813	222.91	127245	5.10464	4.48371	30458.5	0.05137	0.8545	0.12989	0.032275	5.5	0	2	1	1612	6738.62	14.8789	3.7949	4.04994	463	73.7292	0.18704	46	35.6835	136	10.5499	72	54.2246	49729	46322	3407	0.012226	0.10971	3968	0.07982	959.5	0.019312	0.41355
[truncated: 10 more columns]
